# Supplementary material for: Harnessing Intronic microRNA Structures to Improve Tolerance and Expression of shRNAs in Animal Cells
Source: Methods Protoc. 2022 Feb 10;5(1):18. doi: 10.3390/mps5010018 (PMC8879667; doi:10.3390/mps5010018)
Supplement: Supplementary file 1 [file mps-05-00018-s001.zip]

Archive with 1 entries (1 files):
- mps-1532894-supplementary.pdf
